# Supplementary material for: RNA-seq transcriptomic analysis of adult zebrafish inner ear hair cells
Source: Sci Data. 2018 Feb 6;5:180005. doi: 10.1038/sdata.2018.5 (PMC5800389; doi:10.1038/sdata.2018.5)
Supplement: Supplementary file 1 [file sdata20185-isa1.zip › i_Investigation.txt]

# Investigation File generated for Scientific Data with Investigation File Authoring Tool version 0.1.0 on 09/01/2018 - This metadata file is CC0
ONTOLOGY SOURCE REFERENCE
Term Source Name	NCBITAXON	UBERON	OBI	EFO	CLO	ERO	MMO
Term Source File	http://data.bioontology.org/ontologies/NCBITAXON	http://data.bioontology.org/ontologies/UBERON	http://data.bioontology.org/ontologies/OBI	http://data.bioontology.org/ontologies/EFO	http://data.bioontology.org/ontologies/CLO	http://data.bioontology.org/ontologies/ERO	http://data.bioontology.org/ontologies/MMO
Term Source Version	2016AB	releases/2014-06-15	2014-08-18	2.89	2.1.106	2013-08-02	2.27
Term Source Description	National Center for Biotechnology Information (NCBI) Organismal Classification	Uber Anatomy Ontology	Ontology for Biomedical Investigations	Experimental Factor Ontology	Cell Line Ontology	Eagle-I Research Resource Ontology	Measurement Method Ontology
INVESTIGATION
Investigation Identifier
Investigation Title
Investigation Description
Investigation Submission Date
Investigation Public Release Date
INVESTIGATION PUBLICATIONS
Investigation PubMed ID
Investigation Publication DOI
Investigation Publication Author List
Investigation Publication Title
Investigation Publication Status
Investigation Publication Status Term Accession Number
Investigation Publication Status Term Source REF
INVESTIGATION CONTACTS
Investigation Person Last Name
Investigation Person Mid Initials
Investigation Person First Name
Investigation Person Address
Investigation Person Phone
Investigation Person Fax
Investigation Person Email
Investigation Person Affiliation
Investigation Person Roles
Investigation Person Roles Term Accession Number
Investigation Person Roles Term Source REF
STUDY
Study Identifier	10.1038/sdata.2018.5
Study Title	RNA-seq transcriptomic analysis of adult zebrafish inner ear hair cells
Study Submission Date	14/09/2017
Study Public Release Date	06/02/2018
Study Description	http://www.nature.com/articles/sdata20185#abstract
Study File Name	s_study_He.txt
Comment[Subject Keywords]	///;////;///;//
Comment[Manuscript Licence]	CC BY-4.0
Comment[Experimental Metadata Licence]	CC0
Comment[Supplementary Information File Name]	
Comment[Supplementary Information File Type]	x-zip-compressed
Comment[Supplementary Information File URL]	http://www.nature.com/articles/sdata20185#supplementary-information
Comment[Data Repository]	NCBI Sequence Read Archive;Gene Expression Omnibus;figshare
Comment[Data Record Accession]	SRP113243;GSE101693;doi:10.6084/m9.figshare.5625403
Comment[Data Record URI]	https://www.ncbi.nlm.nih.gov/sra?term=SRP113243;https://www.ncbi.nlm.nih.gov/geo/query/acc.cgi?acc=GSE101693;http://doi.org/10.6084/m9.figshare.5625403
STUDY DESIGN DESCRIPTORS
Study Design Type	parallel group design	cell type comparison design
Study Design Type Term Accession Number	OBI:0500006	OBI:0001411
Study Design Type Term Source REF	OBI	OBI
STUDY PUBLICATIONS
Study PubMed ID
Study Publication DOI
Study Publication Author List
Study Publication Title
Study Publication Status
Study Publication Status Term Accession Number
Study Publication Status Term Source REF
STUDY FACTORS
Study Factor Name	biological replicate	cell type
Study Factor Type	biological replicate	cell type
Study Factor Type Term Accession Number	http://www.ebi.ac.uk/efo/EFO_0002091	CL:0000000
Study Factor Type Term Source REF	EFO	CLO
STUDY ASSAYS
Study Assay Measurement Type	transcription profiling assay
Study Assay Measurement Type Term Accession Number	OBI:0000424
Study Assay Measurement Type Term Source REF	OBI
Study Assay Technology Type	RNA sequencing
Study Assay Technology Type Term Accession Number	OBI:0001177
Study Assay Technology Type Term Source REF	OBI
Study Assay Technology Platform	""
Study Assay File Name	a_assay_He.txt
STUDY PROTOCOLS
Study Protocol Name	Hair cell isolation and collection	RNA isolation, amplification	RNA-sequencing	Bioinformatic analyses	Quantitative reverse transcription PCR (qPCR)
Study Protocol Type	isolation of cell population	total RNA extraction	RNA sequencing	bioinformatics analysis	quantitative reverse transcription polymerase chain reaction
Study Protocol Type Term Accession Number	OBI:0000512	OBI:0000855	OBI:0001177	ERO:0000740	MMO:0000462
Study Protocol Type Term Source REF	OBI	OBI	OBI	ERO	MMO
Study Protocol Description					
Study Protocol URI	""	""	""	""	""
Study Protocol Version					
Study Protocol Parameters Name	""	""	instrument; manufacturer	""	""
Study Protocol Parameters Name Term Accession Number	""	""	""	""	""
Study Protocol Parameters Name Term Source REF	""	""	""	""	""
Study Protocol Components Name	""	""	""	""	""
Study Protocol Components Type	""	""	""	""	""
Study Protocol Components Type Term Accession Number	""	""	""	""	""
Study Protocol Components Type Term Source REF	""	""	""	""	""
STUDY CONTACTS
Study Person Last Name	Barta	Liu	Chen	Giffen	Li	Kramer	Beisel	He
Study Person First Name	Cody L.	Huizhan	Lei	Kimberlee P.	Yi	Kenneth L.	Kirk W.	David Z.
Study Person Mid Initials								
Study Person Email	""	""	""	""	""	""	""	hed@creighton.edu
Study Person Phone								
Study Person Fax								
Study Person Address								
Study Person Affiliation	Department of Biomedical Sciences, Creighton University School of Medicine, Omaha, Nebraska 68178, USA	Department of Biomedical Sciences, Creighton University School of Medicine, Omaha, Nebraska 68178, USA	Department of Biomedical Sciences, Creighton University School of Medicine, Omaha, Nebraska 68178, USA	Department of Biomedical Sciences, Creighton University School of Medicine, Omaha, Nebraska 68178, USA	Department of Biomedical Sciences, Creighton University School of Medicine, Omaha, Nebraska 68178, USA	Department of Biomedical Sciences, Creighton University School of Medicine, Omaha, Nebraska 68178, USA	Department of Biomedical Sciences, Creighton University School of Medicine, Omaha, Nebraska 68178, USA	Department of Biomedical Sciences, Creighton University School of Medicine, Omaha, Nebraska 68178, USA
Study Person Roles								
Study Person Roles Term Accession Number								
Study Person Roles Term Source REF								
Comment[Study Person ORCID]								
Comment[Funder]								
Comment[FundRef ID]								
Comment[Funder Term Source REF]								
Comment[Grant Identifier]								
