# Supplementary material for: RNA-seq transcriptomic analysis of adult zebrafish inner ear hair cells
Source: Sci Data. 2018 Feb 6;5:180005. doi: 10.1038/sdata.2018.5 (PMC5800389; doi:10.1038/sdata.2018.5)
Supplement: Supplementary file 1 [file sdata20185-isa1.zip › s_study_He.txt]

Source Name	Characteristics[organism]	Term Source REF	Term Accession Number	Characteristics[organism part]	Term Source REF	Term Accession Number	Protocol REF	Protocol REF	Sample Name	Material Type	Term Source REF	Term Accession Number	Factor Value[biological replicate]	Factor Value[cell type]
Adult female transgenic zebrafish	Danio rerio	NCBITAXON		otolith organ	UBERON	UBERON:0002518	Hair cell isolation and collection	RNA isolation, amplification	GSM2712279	total RNA	EFO	EFO:0004964	Biological Replicate 1	inner-ear sensory cells
Adult female transgenic zebrafish	Danio rerio	NCBITAXON		otolith organ	UBERON	UBERON:0002518	Hair cell isolation and collection	RNA isolation, amplification	GSM2712280	total RNA	EFO	EFO:0004964	Biological Replicate 2	inner-ear sensory cells
Adult female transgenic zebrafish	Danio rerio	NCBITAXON		otolith organ	UBERON	UBERON:0002518	Hair cell isolation and collection	RNA isolation, amplification	GSM2712281	total RNA	EFO	EFO:0004964	Biological Replicate 3	inner-ear sensory cells
Adult female transgenic zebrafish	Danio rerio	NCBITAXON		otolith organ	UBERON	UBERON:0002518	Hair cell isolation and collection	RNA isolation, amplification	GSM2712282	total RNA	EFO	EFO:0004964	Biological Replicate 1	inner-ear non-sensory surrounding cells
Adult female transgenic zebrafish	Danio rerio	NCBITAXON		otolith organ	UBERON	UBERON:0002518	Hair cell isolation and collection	RNA isolation, amplification	GSM2712283	total RNA	EFO	EFO:0004964	Biological Replicate 2	inner-ear non-sensory surrounding cells
Adult female transgenic zebrafish	Danio rerio	NCBITAXON		otolith organ	UBERON	UBERON:0002518	Hair cell isolation and collection	RNA isolation, amplification	GSM2712284	total RNA	EFO	EFO:0004964	Biological Replicate 3	inner-ear non-sensory surrounding cells
