# Supplementary material for: RNA-seq transcriptomic analysis of adult zebrafish inner ear hair cells
Source: Sci Data. 2018 Feb 6;5:180005. doi: 10.1038/sdata.2018.5 (PMC5800389; doi:10.1038/sdata.2018.5)
Supplement: Supplementary file 1 [file sdata20185-isa1.zip › a_assay_He.txt]

Sample Name	Protocol REF	Parameter Value[instrument]	Parameter Value[manufacturer]	Assay Name	Raw Data File	Comment[Data Repository]	Comment[Data Record Accession]	Comment[Data Record URI]	Protocol REF	Derived Data File	Comment[Data Repository]	Comment[Data Record Accession]	Comment[Data Record URI]	Protocol REF	Derived Data File	Comment[Data Repository]	Comment[Data Record Accession]	Comment[Data Record URI]	Factor Value[biological replicate]	Factor Value[cell type]
GSM2712279	RNA-sequencing	Illumina HiSeq 2500	Illumina	SRR5853082	SRX3022431	NCBI Sequence Read Archive	SRP113243	https://www.ncbi.nlm.nih.gov/sra?term=SRP113243	Bioinformatic analyses	GSE101693_Zebrafish_ Inner_Ear_Hair_Cell_Transcriptome_Table.xlsx	Gene Expression Omnibus	GSE101693	https://www.ncbi.nlm.nih.gov/geo/query/acc.cgi?acc=GSE101693	Quantitative reverse transcription PCR (qPCR)	zFishhaircell.xlsx	figshare	doi:10.6084/m9.figshare.5625403	http://doi.org/10.6084/m9.figshare.5625403	Biological Replicate 1	inner-ear sensory cells
GSM2712280	RNA-sequencing	Illumina HiSeq 2500	Illumina	SRR5853083	SRX3022432	NCBI Sequence Read Archive	SRP113243	https://www.ncbi.nlm.nih.gov/sra?term=SRP113243	Bioinformatic analyses	GSE101693_Zebrafish_ Inner_Ear_Hair_Cell_Transcriptome_Table.xlsx	Gene Expression Omnibus	GSE101693	https://www.ncbi.nlm.nih.gov/geo/query/acc.cgi?acc=GSE101693	Quantitative reverse transcription PCR (qPCR)	zFishhaircell.xlsx	figshare	doi:10.6084/m9.figshare.5625403	http://doi.org/10.6084/m9.figshare.5625403	Biological Replicate 2	inner-ear sensory cells
GSM2712281	RNA-sequencing	Illumina HiSeq 2500	Illumina	SRR5853084	SRX3022433	NCBI Sequence Read Archive	SRP113243	https://www.ncbi.nlm.nih.gov/sra?term=SRP113243	Bioinformatic analyses	GSE101693_Zebrafish_ Inner_Ear_Hair_Cell_Transcriptome_Table.xlsx	Gene Expression Omnibus	GSE101693	https://www.ncbi.nlm.nih.gov/geo/query/acc.cgi?acc=GSE101693	Quantitative reverse transcription PCR (qPCR)	zFishhaircell.xlsx	figshare	doi:10.6084/m9.figshare.5625403	http://doi.org/10.6084/m9.figshare.5625403	Biological Replicate 3	inner-ear sensory cells
GSM2712282	RNA-sequencing	Illumina HiSeq 2500	Illumina	SRR5853085	SRX3022434	NCBI Sequence Read Archive	SRP113243	https://www.ncbi.nlm.nih.gov/sra?term=SRP113243	Bioinformatic analyses	GSE101693_Zebrafish_ Inner_Ear_Hair_Cell_Transcriptome_Table.xlsx	Gene Expression Omnibus	GSE101693	https://www.ncbi.nlm.nih.gov/geo/query/acc.cgi?acc=GSE101693	Quantitative reverse transcription PCR (qPCR)	zFishhaircell.xlsx	figshare	doi:10.6084/m9.figshare.5625403	http://doi.org/10.6084/m9.figshare.5625403	Biological Replicate 1	inner-ear non-sensory surrounding cells
GSM2712283	RNA-sequencing	Illumina HiSeq 2500	Illumina	SRR5853087	SRX3022435	NCBI Sequence Read Archive	SRP113243	https://www.ncbi.nlm.nih.gov/sra?term=SRP113243	Bioinformatic analyses	GSE101693_Zebrafish_ Inner_Ear_Hair_Cell_Transcriptome_Table.xlsx	Gene Expression Omnibus	GSE101693	https://www.ncbi.nlm.nih.gov/geo/query/acc.cgi?acc=GSE101693	Quantitative reverse transcription PCR (qPCR)	zFishhaircell.xlsx	figshare	doi:10.6084/m9.figshare.5625403	http://doi.org/10.6084/m9.figshare.5625403	Biological Replicate 2	inner-ear non-sensory surrounding cells
GSM2712284	RNA-sequencing	Illumina HiSeq 2500	Illumina	SRR5853089	SRX3022436	NCBI Sequence Read Archive	SRP113243	https://www.ncbi.nlm.nih.gov/sra?term=SRP113243	Bioinformatic analyses	GSE101693_Zebrafish_ Inner_Ear_Hair_Cell_Transcriptome_Table.xlsx	Gene Expression Omnibus	GSE101693	https://www.ncbi.nlm.nih.gov/geo/query/acc.cgi?acc=GSE101693	Quantitative reverse transcription PCR (qPCR)	zFishhaircell.xlsx	figshare	doi:10.6084/m9.figshare.5625403	http://doi.org/10.6084/m9.figshare.5625403	Biological Replicate 3	inner-ear non-sensory surrounding cells
